# Supplementary material for: Genetic Diversity of Pseudomonas syringae pv. actinidiae: Seasonal and Spatial Population Dynamics
Source: Microorganisms. 2020 Jun 20;8(6):931. doi: 10.3390/microorganisms8060931 (PMC7357126; doi:10.3390/microorganisms8060931)
Supplement: Supplementary file 1 [file microorganisms-08-00931-s001.zip]

Archive with 6 entries (6 files):
- Figure S1 - Geographical localization of the four selected kiwifruit orchards in Portugal.pdf
- Figure S2 -Percentage of total isolates and Psa strains recovered from kiwi orchards.pdf
- Table S1 - Primers used for Psa identification, molecular typing and characterization.pdf
- Table S2 - Reference strains used for the MLSA analysis.pdf
- Table S3 - Total isolates and Psa strains recovered in this study.pdf
- Table S4 - Origin of Psa strains isolated in this study and corresponding BOX PCR profile..pdf
